# Supplementary material for: A chromatin modifier integrates insulin/IGF‐1 signalling and dietary restriction to regulate longevity
Source: Aging Cell. 2016 Apr 2;15(4):694–705. doi: 10.1111/acel.12477 (PMC4933660; doi:10.1111/acel.12477)
Supplement: Supplementary file 5 — Table S4 GO term analysis of the 885 genes that are common targets of DAF‐16 and ZFP‐1 when C. elegans whole genome was used as a background. [file ACEL-15-694-s005.xlsx]

## Sheet: A
Table S4: GO term analysis of the 885 genes that are common targets of DAF-16 and ZFP-1 when C. elegans whole genome was used as a background
Category	Term	Count	%	P-Value	Benjamini
GOTERM_BP_FAT	transcription	56	8.6	8.9e-11	8.4e-08
GOTERM_BP_FAT	regulation of transcription	73	11.2	3.6e-09	1.7e-06
GOTERM_BP_FAT	regulation of transcription, DNA-dependent	62	9.5	2.6e-08	8.1e-06
GOTERM_BP_FAT	regulation of RNA metabolic process	62	9.5	3.1e-08	7.2e-06
GOTERM_BP_FAT	regulation of small GTPase mediated signal transduction	16	2.5	2.6e-06	0.0005
GOTERM_BP_FAT	synaptic transmission	13	2	1.3e-05	0.002
GOTERM_BP_FAT	transmission of nerve impulse	13	2	1.3e-05	0.002
GOTERM_BP_FAT	regulation of transcription from RNA polymerase II promoter	15	2.3	1.7e-05	0.0023
GOTERM_BP_FAT	regulation of neurogenesis	8	1.2	7.3e-05	0.0085
GOTERM_BP_FAT	regulation of neuron differentiation	8	1.2	7.3e-05	0.0085
GOTERM_BP_FAT	regulation of nervous system development	8	1.2	7.3e-05	0.0085
GOTERM_BP_FAT	cell-cell signaling	13	2	9.3e-05	0.0097
GOTERM_BP_FAT	regulation of cell development	8	1.2	9.6e-05	0.009
GOTERM_BP_FAT	regulation of Ras protein signal transduction	12	1.8	0.00021	0.018
GOTERM_BP_FAT	regulation of phosphate metabolic process	7	1.1	0.00029	0.022
GOTERM_BP_FAT	regulation of phosphorus metabolic process	7	1.1	0.00029	0.022
GOTERM_BP_FAT	cellular component morphogenesis	16	2.5	0.00047	0.034
GOTERM_BP_FAT	reproductive behavior	27	4.1	0.00054	0.036
GOTERM_BP_FAT	regulation of cell morphogenesis	7	1.1	0.00061	0.037
GOTERM_BP_FAT	vesicle-mediated transport	17	2.6	0.00061	0.035
GOTERM_BP_FAT	protein kinase cascade	5	0.8	0.00063	0.034
GOTERM_BP_FAT	regulation of neuron projection development	6	0.9	0.00086	0.044
GOTERM_BP_FAT	regulation of cell morphogenesis involved in differentiation	6	0.9	0.00086	0.044
GOTERM_BP_FAT	regulation of axonogenesis	6	0.9	0.00086	0.044
GOTERM_BP_FAT	positive regulation of macromolecule metabolic process	10	1.5	0.00088	0.043
GOTERM_BP_FAT	regulation of vulval development	17	2.6	0.001	0.047
GOTERM_BP_FAT	regulation of post-embryonic development	17	2.6	0.001	0.047
GOTERM_BP_FAT	behavior	33	5.1	0.001	0.045
GOTERM_BP_FAT	negative regulation of transcription from RNA polymerase II promoter	6	0.9	0.0014	0.06
GOTERM_BP_FAT	protein amino acid phosphorylation	34	5.2	0.0016	0.062
GOTERM_BP_FAT	oviposition	25	3.8	0.0018	0.068
GOTERM_BP_FAT	regulation of phosphorylation	6	0.9	0.0018	0.066
GOTERM_BP_FAT	regulation of cell growth	6	0.9	0.0018	0.066
GOTERM_BP_FAT	tail morphogenesis	9	1.4	0.002	0.071
GOTERM_BP_FAT	reproductive behavior in a multicellular organism	25	3.8	0.0022	0.073
GOTERM_BP_FAT	regulation of Rho protein signal transduction	6	0.9	0.0023	0.074
GOTERM_BP_FAT	neuron projection morphogenesis	8	1.2	0.0032	0.099
GOTERM_BP_FAT	regulation of cell projection organization	6	0.9	0.0034	0.1
GOTERM_BP_FAT	synaptic transmission, cholinergic	5	0.8	0.0034	0.099
GOTERM_BP_FAT	regulation of transferase activity	5	0.8	0.0034	0.099
GOTERM_BP_FAT	regulation of kinase activity	5	0.8	0.0034	0.099
GOTERM_BP_FAT	regulation of protein kinase activity	5	0.8	0.0034	0.099
GOTERM_BP_FAT	cell motion	12	1.8	0.0037	0.1
GOTERM_BP_FAT	regulation of developmental growth	5	0.8	0.0044	0.12
GOTERM_BP_FAT	regulation of axon extension	5	0.8	0.0044	0.12
GOTERM_BP_FAT	regulation of growth	109	16.7	0.0046	0.12
GOTERM_BP_FAT	neuron projection development	8	1.2	0.0047	0.12
GOTERM_BP_FAT	positive regulation of gene expression	8	1.2	0.0047	0.12
GOTERM_BP_FAT	cytoskeleton organization	16	2.5	0.006	0.14
GOTERM_BP_FAT	phosphorylation	36	5.5	0.0062	0.15
GOTERM_BP_FAT	phosphorus metabolic process	44	6.7	0.0062	0.14
GOTERM_BP_FAT	phosphate metabolic process	44	6.7	0.0062	0.14
GOTERM_BP_FAT	positive regulation of biosynthetic process	8	1.2	0.0066	0.15
GOTERM_BP_FAT	positive regulation of cellular biosynthetic process	8	1.2	0.0066	0.15
GOTERM_BP_FAT	positive regulation of macromolecule biosynthetic process	8	1.2	0.0066	0.15
GOTERM_BP_FAT	striated muscle cell development	5	0.8	0.0069	0.15
GOTERM_BP_FAT	striated muscle cell differentiation	5	0.8	0.0069	0.15
GOTERM_BP_FAT	positive regulation of transcription from RNA polymerase II promoter	7	1.1	0.0075	0.16
GOTERM_BP_FAT	dauer larval development	10	1.5	0.0082	0.17
GOTERM_BP_FAT	muscle cell development	5	0.8	0.0085	0.17
GOTERM_BP_FAT	cell morphogenesis involved in neuron differentiation	7	1.1	0.0085	0.17
GOTERM_BP_FAT	axonogenesis	7	1.1	0.0085	0.17
GOTERM_BP_FAT	cell morphogenesis	12	1.8	0.0088	0.17
GOTERM_BP_FAT	positive regulation of growth	104	16	0.0092	0.17
GOTERM_BP_FAT	negative regulation of RNA metabolic process	6	0.9	0.0092	0.17
GOTERM_BP_FAT	negative regulation of transcription, DNA-dependent	6	0.9	0.0092	0.17
GOTERM_BP_FAT	positive regulation of transcription, DNA-dependent	7	1.1	0.0096	0.17
GOTERM_BP_FAT	regulation of locomotion	19	2.9	0.0098	0.17
GOTERM_BP_FAT	endocytosis	7	1.1	0.011	0.18
GOTERM_BP_FAT	membrane invagination	7	1.1	0.011	0.18
GOTERM_BP_FAT	positive regulation of RNA metabolic process	7	1.1	0.011	0.18
GOTERM_BP_FAT	cell morphogenesis involved in differentiation	7	1.1	0.011	0.18
GOTERM_BP_FAT	actin cytoskeleton organization	7	1.1	0.011	0.18
GOTERM_BP_FAT	positive regulation of protein kinase activity	4	0.6	0.011	0.18
GOTERM_BP_FAT	transforming growth factor beta receptor signaling pathway	4	0.6	0.011	0.18
GOTERM_BP_FAT	positive regulation of transferase activity	4	0.6	0.011	0.18
GOTERM_BP_FAT	positive regulation of kinase activity	4	0.6	0.011	0.18
GOTERM_BP_FAT	positive regulation of developmental process	9	1.4	0.011	0.19
GOTERM_BP_FAT	axon guidance	6	0.9	0.012	0.19
GOTERM_BP_FAT	enzyme linked receptor protein signaling pathway	6	0.9	0.012	0.19
GOTERM_BP_FAT	tail tip morphogenesis	7	1.1	0.013	0.21
GOTERM_BP_FAT	actin filament-based process	7	1.1	0.013	0.21
GOTERM_BP_FAT	body morphogenesis	38	5.8	0.014	0.22
GOTERM_BP_FAT	cell migration	9	1.4	0.014	0.22
GOTERM_BP_FAT	pattern specification process	7	1.1	0.015	0.22
GOTERM_BP_FAT	positive regulation of transcription	7	1.1	0.016	0.23
GOTERM_BP_FAT	muscle cell differentiation	5	0.8	0.017	0.24
GOTERM_BP_FAT	reproductive process in a multicellular organism	31	4.8	0.017	0.23
GOTERM_BP_FAT	neuron development	8	1.2	0.017	0.23
GOTERM_BP_FAT	multicellular organism reproduction	31	4.8	0.017	0.23
GOTERM_BP_FAT	transmembrane receptor protein serine/threonine kinase signaling pathway	4	0.6	0.017	0.23
GOTERM_BP_FAT	intracellular signaling cascade	19	2.9	0.017	0.23
GOTERM_BP_FAT	regulation of hydrolase activity	6	0.9	0.018	0.23
GOTERM_BP_FAT	post-embryonic development	96	14.7	0.018	0.23
GOTERM_BP_FAT	synaptic vesicle transport	5	0.8	0.02	0.24
GOTERM_BP_FAT	negative regulation of transcription	6	0.9	0.022	0.26
GOTERM_BP_FAT	negative regulation of post-embryonic development	11	1.7	0.023	0.27
GOTERM_BP_FAT	negative regulation of vulval development	11	1.7	0.023	0.27
GOTERM_BP_FAT	positive regulation of nitrogen compound metabolic process	7	1.1	0.024	0.27
GOTERM_BP_FAT	positive regulation of nucleobase, nucleoside, nucleotide and nucleic acid metabolic process	7	1.1	0.024	0.27
GOTERM_BP_FAT	localization of cell	9	1.4	0.024	0.27
GOTERM_BP_FAT	cell motility	9	1.4	0.024	0.27
GOTERM_BP_FAT	MAPKKK cascade	3	0.5	0.026	0.29
GOTERM_BP_FAT	positive regulation of catalytic activity	4	0.6	0.026	0.29
GOTERM_BP_FAT	secretion by cell	6	0.9	0.027	0.29
GOTERM_BP_FAT	positive regulation of locomotion	13	2	0.027	0.29
GOTERM_BP_FAT	positive regulation of growth rate	92	14.1	0.027	0.29
GOTERM_BP_FAT	regulation of growth rate	92	14.1	0.028	0.29
GOTERM_BP_FAT	neuron differentiation	8	1.2	0.029	0.3
GOTERM_BP_FAT	positive regulation of molecular function	4	0.6	0.031	0.31
GOTERM_BP_FAT	actomyosin structure organization	4	0.6	0.031	0.31
GOTERM_BP_FAT	apoptotic cell clearance	4	0.6	0.031	0.31
GOTERM_BP_FAT	cellular component assembly involved in morphogenesis	4	0.6	0.031	0.31
GOTERM_BP_FAT	myofibril assembly	4	0.6	0.031	0.31
GOTERM_BP_FAT	genitalia development	42	6.4	0.032	0.32
GOTERM_BP_FAT	protein localization	23	3.5	0.033	0.32
GOTERM_BP_FAT	regulation of cell size	5	0.8	0.033	0.32
GOTERM_BP_FAT	cell projection morphogenesis	8	1.2	0.034	0.32
GOTERM_BP_FAT	nematode larval development	93	14.3	0.034	0.32
GOTERM_BP_FAT	larval development	93	14.3	0.034	0.32
GOTERM_BP_FAT	unsaturated fatty acid biosynthetic process	3	0.5	0.035	0.32
GOTERM_BP_FAT	small GTPase mediated signal transduction	10	1.5	0.035	0.32
GOTERM_BP_FAT	phagocytosis	4	0.6	0.036	0.33
GOTERM_BP_FAT	positive regulation of vulval development	6	0.9	0.039	0.35
GOTERM_BP_FAT	multicellular organismal aging	18	2.8	0.039	0.34
GOTERM_BP_FAT	determination of adult life span	18	2.8	0.039	0.34
GOTERM_BP_FAT	aging	18	2.8	0.039	0.34
GOTERM_BP_FAT	cell part morphogenesis	8	1.2	0.041	0.35
GOTERM_BP_FAT	regulation of behavior	7	1.1	0.041	0.35
GOTERM_BP_FAT	hermaphrodite genitalia development	41	6.3	0.042	0.35
GOTERM_BP_FAT	unsaturated fatty acid metabolic process	3	0.5	0.045	0.37
GOTERM_BP_FAT	secretion	8	1.2	0.046	0.37
GOTERM_BP_FAT	negative regulation of macromolecule biosynthetic process	6	0.9	0.046	0.37
GOTERM_BP_FAT	negative regulation of nucleobase, nucleoside, nucleotide and nucleic acid metabolic process	6	0.9	0.046	0.37
GOTERM_BP_FAT	negative regulation of nitrogen compound metabolic process	6	0.9	0.046	0.37
GOTERM_BP_FAT	negative regulation of cellular biosynthetic process	6	0.9	0.05	0.39
GOTERM_BP_FAT	negative regulation of biosynthetic process	6	0.9	0.05	0.39
GOTERM_BP_FAT	regulation of GTPase activity	5	0.8	0.055	0.42
GOTERM_BP_FAT	multicellular organism growth	3	0.5	0.057	0.43
GOTERM_BP_FAT	activation of protein kinase activity	3	0.5	0.057	0.43
GOTERM_BP_FAT	regulation of synapse structure and activity	3	0.5	0.057	0.43
GOTERM_BP_FAT	nucleocytoplasmic transport	6	0.9	0.059	0.43
GOTERM_BP_FAT	nuclear transport	6	0.9	0.059	0.43
GOTERM_BP_FAT	regionalization	5	0.8	0.061	0.44
GOTERM_BP_FAT	sex differentiation	44	6.7	0.061	0.44
GOTERM_BP_FAT	cell projection organization	8	1.2	0.062	0.44
GOTERM_BP_FAT	negative regulation of gene expression	7	1.1	0.065	0.46
GOTERM_BP_FAT	epithelium development	22	3.4	0.066	0.46
GOTERM_BP_FAT	regulation of cellular component size	5	0.8	0.072	0.48
GOTERM_BP_FAT	membrane organization	7	1.1	0.078	0.51
GOTERM_BP_FAT	asymmetric protein localization	4	0.6	0.078	0.51
GOTERM_BP_FAT	tissue morphogenesis	22	3.4	0.082	0.52
GOTERM_BP_FAT	acyl-CoA metabolic process	3	0.5	0.082	0.52
GOTERM_BP_FAT	chromosome organization	11	1.7	0.092	0.56
GOTERM_BP_FAT	morphogenesis of an epithelium	21	3.2	0.093	0.56
GOTERM_BP_FAT	fatty acid biosynthetic process	4	0.6	0.095	0.57
GOTERM_BP_FAT	neurotransmitter transport	5	0.8	0.098	0.57
The bold text indicates GO terms that were used in Figure 4D. The text in bold and italics represents the enrichment of aging GO-terms.

## Sheet: B
Table S4: GO term analysis of the 885 genes that are common targets of DAF-16 and ZFP-1 when only DAF-16 targets were used as a background
Category	Term	Count	%	PValue	Benjamini
GOTERM_BP_FAT	GO:0045449~regulation of transcription	74	10.8824	3.14937e-07	0.000301979
GOTERM_BP_FAT	GO:0006355~regulation of transcription, DNA-dependent	63	9.26471	8.5093e-07	0.000407938
GOTERM_BP_FAT	GO:0051252~regulation of RNA metabolic process	63	9.26471	8.5093e-07	0.000407938
GOTERM_BP_FAT	GO:0006350~transcription	56	8.23529	2.75429e-06	0.000880067
GOTERM_BP_FAT	GO:0051960~regulation of nervous system development	8	1.17647	0.0027633	0.484913
GOTERM_BP_FAT	GO:0045664~regulation of neuron differentiation	8	1.17647	0.0027633	0.484913
GOTERM_BP_FAT	GO:0050767~regulation of neurogenesis	8	1.17647	0.0027633	0.484913
GOTERM_BP_FAT	GO:0051056~regulation of small GTPase mediated signal transduction	16	2.35294	0.00562997	0.661381
GOTERM_BP_FAT	GO:0060284~regulation of cell development	8	1.17647	0.00699613	0.674419
GOTERM_BP_FAT	GO:0006357~regulation of transcription from RNA polymerase II promoter	15	2.20588	0.0157255	0.885994
GOTERM_BP_FAT	GO:0010604~positive regulation of macromolecule metabolic process	10	1.47059	0.0162021	0.858879
GOTERM_BP_FAT	GO:0022604~regulation of cell morphogenesis	7	1.02941	0.0179581	0.854986
GOTERM_BP_FAT	GO:0050770~regulation of axonogenesis	6	0.882353	0.0214366	0.874836
GOTERM_BP_FAT	GO:0010769~regulation of cell morphogenesis involved in differentiation	6	0.882353	0.0214366	0.874836
GOTERM_BP_FAT	GO:0010975~regulation of neuron projection development	6	0.882353	0.0214366	0.874836
GOTERM_BP_FAT	GO:0019226~transmission of nerve impulse	13	1.91176	0.0261669	0.900903
GOTERM_BP_FAT	GO:0007268~synaptic transmission	13	1.91176	0.0261669	0.900903
GOTERM_BP_FAT	GO:0050877~neurological system process	18	2.64706	0.0337549	0.935698
GOTERM_BP_FAT	GO:0046578~regulation of Ras protein signal transduction	12	1.76471	0.0338375	0.921084
GOTERM_BP_FAT	GO:0007267~cell-cell signaling	13	1.91176	0.036597	0.922224
GOTERM_BP_FAT	GO:0006468~protein amino acid phosphorylation	35	5.14706	0.0416833	0.934263
GOTERM_BP_FAT	GO:0001558~regulation of cell growth	6	0.882353	0.0441173	0.933088
GOTERM_BP_FAT	GO:0035023~regulation of Rho protein signal transduction	6	0.882353	0.0441173	0.933088
GOTERM_BP_FAT	GO:0000122~negative regulation of transcription from RNA polymerase II promoter	6	0.882353	0.0441173	0.933088
GOTERM_BP_FAT	GO:0048812~neuron projection morphogenesis	8	1.17647	0.0442767	0.922285
GOTERM_BP_FAT	GO:0032989~cellular component morphogenesis	16	2.35294	0.0536445	0.947006
GOTERM_BP_FAT	GO:0007243~protein kinase cascade	5	0.735294	0.0561873	0.946
GOTERM_BP_FAT	GO:0048638~regulation of developmental growth	5	0.735294	0.0561873	0.946
GOTERM_BP_FAT	GO:0030516~regulation of axon extension	5	0.735294	0.0561873	0.946
GOTERM_BP_FAT	GO:0019220~regulation of phosphate metabolic process	7	1.02941	0.0581185	0.94336
GOTERM_BP_FAT	GO:0051174~regulation of phosphorus metabolic process	7	1.02941	0.0581185	0.94336
GOTERM_BP_FAT	GO:0006796~phosphate metabolic process	46	6.76471	0.0677042	0.959298
GOTERM_BP_FAT	GO:0006793~phosphorus metabolic process	46	6.76471	0.0677042	0.959298
GOTERM_BP_FAT	GO:0010628~positive regulation of gene expression	8	1.17647	0.067731	0.952981
GOTERM_BP_FAT	GO:0009891~positive regulation of biosynthetic process	8	1.17647	0.067731	0.952981
GOTERM_BP_FAT	GO:0051094~positive regulation of developmental process	8	1.17647	0.067731	0.952981
GOTERM_BP_FAT	GO:0010557~positive regulation of macromolecule biosynthetic process	8	1.17647	0.067731	0.952981
GOTERM_BP_FAT	GO:0031328~positive regulation of cellular biosynthetic process	8	1.17647	0.067731	0.952981
GOTERM_BP_FAT	GO:0040028~regulation of vulval development	16	2.35294	0.0678011	0.946465
GOTERM_BP_FAT	GO:0048580~regulation of post-embryonic development	16	2.35294	0.0678011	0.946465
GOTERM_BP_FAT	GO:0016310~phosphorylation	39	5.73529	0.0747313	0.955113
GOTERM_BP_FAT	GO:0031344~regulation of cell projection organization	6	0.882353	0.0768163	0.953393
GOTERM_BP_FAT	GO:0048667~cell morphogenesis involved in neuron differentiation	7	1.02941	0.0894685	0.968478
GOTERM_BP_FAT	GO:0007409~axonogenesis	7	1.02941	0.0894685	0.968478
GOTERM_BP_FAT	GO:0007242~intracellular signaling cascade	20	2.94118	0.0955593	0.971772
GOTERM_BP_FAT	GO:0048858~cell projection morphogenesis	8	1.17647	0.0973292	0.970017
GOTERM_BP_FAT	GO:0032990~cell part morphogenesis	8	1.17647	0.0973292	0.970017
